# Supplementary material for: Systematic Review of Mind–Body Modalities to Manage the Mental Health of Healthcare Workers during the COVID-19 Era
Source: Healthcare (Basel). 2022 Jun 1;10(6):1027. doi: 10.3390/healthcare10061027 (PMC9222815; doi:10.3390/healthcare10061027)
Supplement: Supplementary file 1 [file healthcare-10-01027-s001.zip]

Archive with 1 entries (1 files):
- healthcare-1741144-supplementary.pdf
